# Supplementary material for: Experimental Investigation on the Effect of Graphene Oxide Additive on the Steady-State and Dynamic Shear Properties of PDMS-Based Magnetorheological Elastomer
Source: Polymers (Basel). 2021 May 28;13(11):1777. doi: 10.3390/polym13111777 (PMC8197886; doi:10.3390/polym13111777)
Supplement: Supplementary file 1 [file polymers-13-01777-s001.zip]

Archive with 1 entries (1 files):
- polymers-1223518-supplementary.pdf
